# Supplementary material for: In Vitro Technologies for American Chestnut (Castanea dentata (Marshall) Borkh) Conservation
Source: Plants (Basel). 2022 Feb 8;11(3):464. doi: 10.3390/plants11030464 (PMC8840129; doi:10.3390/plants11030464)
Supplement: Supplementary file 1 [file plants-11-00464-s001.zip]

Archive with 1 entries (1 files):
- plants-1580920-supplementary.pdf
